# Supplementary material for: Assessment of the Efficacy and Safety of a Dual-Wavelength Diode Laser System for the Treatment of Vulvovaginal Atrophy in Women Without a History of Breast Cancer and in Patients with a History of Breast Cancer
Source: J Clin Med. 2025 Jan 26;14(3):801. doi: 10.3390/jcm14030801 (PMC11818461; doi:10.3390/jcm14030801)
Supplement: Supplementary file 1 [file jcm-14-00801-s001.zip]

Archive with 2 entries (2 files):
- Suppl file S1.pdf
- Suppl file s2.pdf
